# Supplementary material for: Fully Robotic Ivor-Lewis Esophagectomy Versus Hybrid Robotic Esophagectomy—A Review and Meta-Analysis of the Clinical Outcomes
Source: J Clin Med. 2025 Dec 16;14(24):8902. doi: 10.3390/jcm14248902 (PMC12733808; doi:10.3390/jcm14248902)
Supplement: Supplementary file 1 [file jcm-14-08902-s001.zip]

Archive with 2 entries (2 files):
- PRISMA checklist.pdf
- Table S1.pdf
